# Supplementary material for: Improving cardiac rehabilitation patient adherence via personalized interventions
Source: PLoS One. 2022 Aug 29;17(8):e0273815. doi: 10.1371/journal.pone.0273815 (PMC9423647; doi:10.1371/journal.pone.0273815)
Supplement: S1 File — Supporting data for Table 1. (CSV) [file pone.0273815.s001.csv]

	gender	age	Type.2.Diabetes.Mellitus	Myocardial.infarction	Heart.Failure	Coronary.bypass.surgery..CABG.	Past.Cerebrovascular.Accident..CVA.	Past.valve.replacement	Hypertension	Atrial.fibrillation	Past.TIA	group
1001	1	62.23835616	0	0	0	0	1	0	0	0	0	control
1002	2	72.38082192	1	0	0	0	0	0	0	0	0	control
1003	1	64.83013699	0	0	1	0	0	1	0	1	0	control
1004	2	64.79452055	0	0	1	1	0	0	0	0	0	control
1005	1	67.73424658	0	0	0	1	0	1	1	1	0	control
1006	1	65.8739726	0	0	0	1	0	0	1	0	0	control
1007	1	78.57260274	0	1	0	1	0	0	1	0	1	control
1008	2	75.39726027	0	1	0	0	0	0	1	0	0	control
1009	1	69.61369863	0	0	0	0	0	0	0	0	0	control
1010	2	70.05479452	0	1	0	0	0	0	0	0	0	control
1011	2	61.69041096	0	1	0	1	0	0	0	0	0	control
1012	2	76.80273973	1	1	0	0	0	0	1	0	0	control
1013	1	74.40821918	0	0	0	0	0	0	0	0	0	control
1014	1	77.07671233	1	0	1	1	0	0	1	1	0	control
1015	2	68.61643836	0	0	0	1	0	0	1	0	0	control
1016	2	80.29863014	1	0	1	0	0	0	1	1	0	control
1017	1	70.67945205	0	1	0	1	0	0	0	1	0	control
1018	2	62	0	1	0	0	0	0	0	0	0	control
1019	2	68.93972603	1	0	1	0	0	0	1	1	1	control
1020	1	75.33424658	1	1	0	1	0	0	0	1	0	control
1021	1	67.23287671	0	0	0	0	0	0	1	0	0	control
1022	1	69.18356164	0	1	0	0	0	1	0	0	0	control
1023	1	61.88219178	1	1	0	0	0	0	1	0	0	control
1024	1	61.50136986	1	1	0	0	0	0	0	0	0	control
1025	1	63.79452055	0	0	0	1	0	0	0	1	0	control
1026	1	64.07671233	0	1	0	0	0	0	1	0	0	control
1027	2	73.01917808	1	0	0	0	0	0	1	1	0	control
1028	2	69.4630137	0	1	0	0	0	0	1	0	0	control
1029	2	69.52054795	0	0	0	0	0	0	0	1	1	control
1030	1	77.05479452	0	0	0	0	0	0	0	0	0	control
1031	1	69.31506849	0	0	0	0	0	0	0	0	0	control
1032	2	77.05205479	0	0	0	0	0	1	0	1	0	control
1033	1	73.20547945	0	1	0	0	0	0	0	0	0	control
1034	1	67.52876712	1	1	0	0	0	0	1	0	0	control
1035	2	68.1260274	0	0	1	0	0	0	0	0	0	control
1036	2	64.45753425	0	1	0	0	0	0	1	0	0	control
1037	1	72.96438356	1	0	0	0	0	0	1	0	0	control
1038	1	67.57260274	0	1	0	0	0	0	0	0	0	control
1039	1	65.35616438	0	1	0	0	0	0	1	0	0	control
1040	1	74.38630137	0	0	0	0	0	0	1	0	0	control
1041	1	64.14794521	1	0	0	1	0	0	1	0	0	control
1042	1	82.85753425	0	1	0	0	0	0	1	0	0	control
1043	1	70.04657534	0	1	0	0	0	0	0	0	0	control
1044	1	68.26575342	1	1	0	1	0	0	1	0	0	control
1045	1	67.93972603	1	1	0	1	0	1	1	0	0	control
1046	1	75.77808219	1	1	0	1	0	0	0	1	0	control
1047	1	69.67123288	0	0	0	0	0	0	0	0	0	control
1048	1	61.22465753	0	1	0	1	0	0	0	0	0	control
1049	1	74.42191781	1	0	0	0	0	1	1	0	0	control
1050	1	71.8739726	1	0	1	0	0	1	0	1	0	control
1051	1	75.02739726	0	0	0	1	0	0	1	0	0	control
1052	1	70.14520548	1	1	0	0	0	0	1	0	0	control
1053	1	69.36438356	0	0	1	0	1	1	1	1	0	control
1054	1	64.09863014	0	1	0	0	0	0	0	0	0	control
1055	2	61.14520548	0	0	0	0	0	1	1	0	0	control
1056	1	65	0	1	0	0	0	1	0	1	0	control
1057	1	63.60547945	0	0	0	0	0	0	0	0	0	control
1058	1	62.52328767	0	1	0	0	0	0	1	0	0	control
1059	2	77.96164384	0	0	0	0	0	1	1	1	0	control
1060	1	72.58082192	1	0	1	0	1	1	1	1	0	control
1061	2	70.18630137	0	0	0	0	0	0	0	0	0	control
1062	1	81.11232877	0	0	0	0	0	0	1	1	0	control
1063	1	73.76712329	1	0	1	0	1	0	1	0	0	control
1064	1	71.73972603	0	0	0	0	0	0	0	0	0	control
1065	1	65.35616438	0	0	0	1	0	0	0	0	0	control
1066	1	65.73150685	0	1	0	0	0	0	0	0	0	control
1067	1	78.34246575	0	0	0	0	0	1	1	0	0	control
1068	2	69.14794521	0	1	0	0	0	0	0	0	0	control
1069	1	63.98630137	0	0	0	0	0	0	0	0	0	control
1070	1	61.38356164	0	0	0	0	1	0	1	1	0	control
1071	1	78.67945205	0	0	0	0	0	0	0	1	0	control
1072	1	67.14520548	1	1	0	0	0	0	1	0	0	control
1073	1	73.84383562	1	1	0	1	0	0	0	1	0	control
1074	1	66.45479452	0	0	1	0	1	0	1	1	0	control
1075	1	74.3890411	0	0	0	0	0	0	0	0	0	control
1076	1	79.40547945	0	0	0	1	0	1	0	1	0	control
1077	1	63.55616438	1	0	0	1	0	0	1	0	0	control
1078	2	75.40273973	0	1	0	0	0	0	1	0	0	control
1079	1	75.76438356	0	0	0	1	0	0	0	0	0	control
1080	1	77.69589041	0	1	0	0	0	0	1	0	0	control
1081	1	65.37260274	0	1	0	0	0	0	0	0	0	control
1082	1	68.26849315	1	0	0	1	0	0	1	0	0	control
1083	1	72.36712329	0	0	0	0	0	0	0	0	0	control
1084	1	69.93972603	1	0	0	1	0	0	1	0	0	control
1085	1	72.01369863	0	1	0	1	0	0	1	0	0	control
1086	2	67.25753425	0	0	0	0	0	0	1	0	0	control
1087	1	78.43835616	1	1	0	0	0	0	0	0	0	control
1088	2	78.46027397	0	1	0	0	0	0	0	1	0	control
1089	1	69.96438356	1	0	0	1	0	0	0	0	0	control
1090	1	66.66849315	1	1	0	1	0	0	1	0	0	control
1091	1	65.50136986	0	0	0	1	0	0	1	0	0	control
1092	1	63.39726027	0	0	0	0	0	0	0	0	0	control
1093	1	76.10410959	0	1	0	1	0	0	1	0	0	control
1094	1	68.03013699	1	1	0	0	0	0	1	0	0	control
1095	1	70.72328767	0	0	0	1	0	1	1	0	0	control
1096	1	61.78630137	0	0	0	1	0	0	1	0	0	control
1097	2	71.98356164	0	0	0	0	0	0	1	1	0	control
1098	1	71.52328767	0	0	1	0	0	0	0	0	0	control
1099	1	73.42191781	0	1	0	0	0	0	0	0	0	control
1100	1	64.4630137	1	1	0	0	1	0	0	1	0	control
1101	1	61.18356164	1	0	0	0	0	1	1	0	0	control
1102	1	74.78630137	1	1	0	0	0	0	1	0	0	control
1103	1	71.62739726	0	1	0	0	0	0	0	0	0	control
1104	1	77.23013699	0	0	0	0	0	1	1	1	1	control
1105	1	69.15342466	0	0	0	0	0	1	0	0	0	control
1106	2	65.36438356	0	0	0	0	0	1	1	0	0	control
1107	1	77.48219178	0	1	1	0	0	0	1	1	1	control
1108	1	81.27123288	1	0	0	0	0	1	1	0	0	control
1109	1	82.14520548	0	1	0	0	0	0	1	1	0	control
1110	1	76.85205479	0	0	0	0	0	0	0	0	0	control
1111	2	74.3260274	0	0	0	0	0	0	0	0	0	control
1112	1	61.85753425	0	1	0	0	0	0	1	0	0	control
1113	1	76.4	0	1	0	0	0	0	1	0	0	control
1114	1	65.71506849	1	1	1	0	0	0	1	0	0	control
1115	1	68.42739726	0	0	0	1	0	0	0	0	0	control
1116	1	68.51232877	1	1	0	0	0	0	1	0	0	control
1117	1	79.85205479	0	0	0	0	0	0	0	0	0	control
1118	2	66.39452055	0	0	0	0	0	0	1	0	0	control
1119	1	89.30136986	0	0	0	0	0	0	0	0	0	control
1120	1	86.33972603	0	0	1	0	0	0	1	1	0	control
1121	1	76.29315068	0	0	1	0	0	0	1	1	0	control
1122	1	80.36164384	0	0	0	0	0	0	0	0	0	control
1123	1	80.98082192	0	0	0	0	0	0	0	0	0	control
1124	1	75.82191781	1	1	0	1	0	0	1	0	0	control
1125	1	65.30958904	0	0	0	0	0	0	0	0	0	control
1126	2	75.79726027	1	0	0	0	0	1	1	1	0	control
1127	1	76.00273973	0	1	0	1	0	0	1	0	0	control
1128	1	85.67945205	0	0	0	0	1	0	0	0	0	control
1129	1	76.70958904	0	1	0	0	0	0	1	0	0	control
1130	1	62.51232877	0	0	0	0	0	0	0	0	0	control
1131	1	61.75616438	0	0	0	0	0	0	0	0	0	control
1132	2	80.77808219	0	1	0	0	0	0	1	0	0	control
1133	1	62.33424658	0	1	0	0	0	0	0	0	0	control
1134	1	77.83287671	0	0	0	1	0	0	1	0	0	control
1135	1	81.15616438	1	1	1	0	0	0	1	1	0	control
1136	1	73.20547945	0	0	0	1	0	0	1	0	0	control
1137	1	61.37534247	1	1	0	1	0	0	1	0	0	control
1138	2	73.60821918	0	0	1	0	1	0	1	1	0	control
1139	1	60.28493151	0	0	0	0	0	0	0	0	0	control
1140	1	69.4739726	1	1	0	1	0	0	1	0	0	control
1141	1	63.40547945	1	0	0	1	0	1	0	1	0	control
1142	2	77.10958904	0	1	0	0	0	0	0	0	0	control
1143	1	82.02191781	0	0	0	0	0	0	1	0	0	control
1144	1	75	1	1	1	1	0	0	1	0	0	control
1145	1	74.47671233	0	0	0	0	0	0	0	0	0	control
1146	1	78.53424658	1	0	0	0	0	0	1	0	0	control
1147	2	74.44109589	0	0	0	0	0	0	0	1	0	control
1148	1	79.77260274	1	1	0	0	0	1	1	0	0	control
1149	2	61.10684932	1	0	0	0	0	0	1	0	0	control
1150	1	59.70136986	0	0	1	0	0	1	0	0	0	control
1151	1	59.46849315	0	0	0	1	0	0	1	0	0	control
1152	1	69.68493151	0	0	0	0	0	1	0	0	0	control
1153	1	69.42465753	1	1	0	0	0	0	1	0	0	control
1154	2	80.13972603	1	0	0	0	0	0	0	1	0	control
1155	1	66.36986301	0	0	0	0	0	0	0	0	0	control
1156	1	58.53150685	0	0	0	0	0	0	0	0	0	control
1157	1	66.51506849	0	0	0	0	0	0	1	0	0	control
1158	1	68.86849315	0	1	1	1	0	0	1	0	0	control
1159	1	78.59452055	0	0	0	0	0	0	1	0	0	control
1160	1	67.05205479	0	1	0	0	0	0	0	0	0	control
1161	1	68.88219178	1	1	0	0	0	0	1	0	0	control
1162	1	60.43013699	0	0	0	0	0	0	1	0	0	control
1163	2	64.20547945	0	0	0	0	0	1	0	0	0	control
1164	1	62.02739726	1	1	0	0	0	0	1	0	0	control
1165	1	69.85753425	0	0	0	0	0	0	0	0	0	control
1166	1	68.87671233	1	1	0	0	0	0	1	0	0	control
1167	1	77.23561644	1	0	0	1	1	0	1	1	0	control
1168	1	80.58356164	0	0	0	1	0	0	1	0	0	control
1169	1	82.66575342	0	1	0	0	0	0	0	0	0	control
1170	1	74.57534247	0	0	0	1	0	1	0	0	0	control
1171	1	85.3260274	0	0	0	0	0	0	1	1	0	control
1172	1	59.39452055	1	1	0	0	0	0	0	0	0	control
1173	1	65.12876712	1	1	0	0	1	0	0	0	0	control
1174	1	81.83835616	1	0	0	1	0	0	1	1	0	control
1175	1	59.51506849	0	1	0	0	0	0	0	0	0	control
1176	1	81.59178082	0	0	0	1	0	0	1	0	0	control
1177	2	74.22465753	0	0	0	0	0	1	1	1	0	control
1178	2	77.91506849	0	0	0	1	0	0	1	0	0	control
1179	1	60.93424658	0	1	0	0	0	0	1	0	0	control
1180	1	60.48767123	0	1	0	1	0	0	0	0	0	control
1181	2	81.55890411	0	0	0	0	0	0	1	0	0	control
1182	1	66.4	0	0	0	1	0	0	1	0	0	control
1183	1	72.78356164	0	0	0	0	0	0	0	0	0	control
1184	1	85.00273973	0	0	0	0	0	0	0	0	0	control
1185	1	69.13424658	0	0	0	0	0	0	0	0	0	control
1186	2	60.9260274	0	1	0	0	0	0	1	0	0	control
1187	1	63.37534247	0	1	0	0	0	0	1	0	0	control
1188	1	70.22739726	1	0	0	0	0	0	1	0	0	control
1189	1	72.46575342	0	0	0	1	0	0	0	0	0	control
1190	1	74.79178082	1	0	0	1	0	1	1	1	0	control
1191	1	65.24383562	0	0	0	1	0	1	1	0	0	control
1192	1	73.95068493	0	0	0	1	0	0	1	0	0	control
1193	1	64.93972603	0	0	0	1	0	0	1	0	0	control
1194	1	60.91780822	0	1	0	0	0	0	0	0	0	control
1195	1	66.6630137	0	1	0	0	0	0	0	0	0	control
1196	1	65.49863014	1	1	0	0	0	0	1	0	0	control
1197	1	79.0109589	0	0	0	0	1	0	0	0	0	control
1198	2	66.05753425	0	0	0	0	0	0	1	1	0	control
1199	1	85.13424658	0	1	0	0	0	0	0	0	0	control
1200	1	84.63013699	1	0	1	1	0	1	1	0	0	control
1201	1	68.04931507	1	1	1	0	0	0	1	0	0	control
1202	2	66.16164384	0	0	0	0	0	0	0	0	0	control
1203	1	70.52328767	0	0	0	0	0	0	1	0	0	control
1204	1	69.04109589	0	0	0	0	0	0	1	1	0	control
1205	1	78.58630137	0	1	0	0	0	0	0	0	0	control
1206	1	72.9890411	1	0	0	0	0	0	1	0	0	control
1207	1	73.49315068	0	0	1	0	0	1	1	1	0	control
1208	1	79.53424658	0	0	0	0	0	0	1	0	0	control
1209	1	76.09863014	0	1	0	0	0	0	1	0	0	control
1210	1	74.53972603	1	0	0	0	0	1	1	1	0	control
1211	1	65.53150685	0	0	0	0	0	0	1	1	0	control
1212	1	64.80273973	0	0	0	1	0	0	0	1	0	control
1213	2	67.16986301	1	0	0	1	0	0	1	0	0	control
1214	1	66.11506849	0	0	0	0	0	0	0	0	0	control
1215	1	77.4630137	0	0	0	0	0	1	1	0	0	control
1216	1	71.7369863	1	0	1	0	0	0	0	1	1	control
1217	2	58.16712329	0	0	1	0	0	0	0	0	0	control
1218	1	60.91780822	0	1	1	0	0	0	0	0	0	control
1219	1	61.56438356	0	0	0	1	0	0	0	0	0	control
1220	1	77.58356164	0	0	0	0	0	0	1	0	0	control
1221	2	71.14794521	1	0	0	1	0	0	1	0	0	control
1222	1	64.14794521	0	0	0	1	0	1	1	0	0	control
1223	1	60.72054795	1	0	1	0	0	0	0	0	0	control
1224	1	69.59726027	0	0	0	0	0	0	0	0	0	control
1225	1	72.50410959	0	0	0	1	0	0	1	0	0	control
1226	1	61.15616438	1	0	1	0	1	0	0	0	0	control
1227	1	70.17534247	0	0	1	1	0	0	1	0	0	control
1228	1	40.48767123	1	0	0	0	0	0	1	0	0	control
1229	1	71.78082192	0	0	0	0	0	0	0	0	0	control
1230	2	55.2739726	1	0	1	1	0	1	1	1	0	control
1231	2	64.38630137	0	0	0	0	0	0	1	1	0	control
1232	1	45.50410959	0	0	0	0	0	0	0	0	0	control
1233	1	56.69589041	1	0	0	0	0	0	0	0	0	control
1234	1	53.42191781	0	1	0	0	0	0	0	0	0	control
1235	1	67.44383562	0	0	0	0	1	0	0	0	1	control
1236	1	34.00547945	0	0	0	1	0	0	0	0	0	control
1237	2	44.03561644	0	0	1	0	1	0	1	0	0	control
1238	2	57.3260274	0	0	0	0	0	1	0	0	0	control
1239	1	80.65205479	0	0	0	0	0	1	1	0	0	control
1240	1	49.54794521	0	0	0	1	0	0	1	0	0	control
1241	1	46.04657534	0	0	0	0	0	1	0	1	0	control
1242	2	58.32876712	0	0	0	0	0	1	0	1	0	control
1243	2	60.27945205	0	0	0	0	0	0	0	0	0	control
1244	2	62.2630137	1	0	0	0	0	0	0	0	0	control
1245	2	64.79726027	0	0	0	0	0	0	1	1	0	control
1246	1	78.95890411	0	0	1	0	0	0	1	1	0	control
1247	1	49.84109589	0	0	0	1	0	0	1	0	0	control
1248	1	42.30410959	1	0	0	1	0	0	1	0	0	control
1249	1	51.28767123	0	1	0	0	0	0	1	0	0	control
1250	1	63.45205479	1	1	0	1	0	0	1	0	0	control
1251	1	50.23287671	0	1	0	0	0	0	0	0	0	control
1252	1	51.6739726	1	0	0	0	0	0	1	0	0	control
1253	1	74.65205479	0	1	0	0	0	0	1	0	0	control
1254	1	35.45479452	0	1	0	0	0	0	1	0	0	control
1255	2	85.02739726	0	0	0	0	0	0	0	0	0	control
1256	1	60.03013699	0	0	0	0	0	0	1	0	0	control
1257	1	52.67671233	0	1	0	0	0	0	1	0	0	control
1258	2	57.36164384	1	0	0	0	0	0	0	0	0	control
1259	2	36.14520548	1	0	0	0	0	0	1	0	0	control
1260	2	36.52876712	0	0	0	0	0	0	0	0	0	control
1261	1	59.22465753	0	1	0	1	0	0	1	0	0	control
1262	1	65.85753425	0	0	1	0	0	0	0	0	0	control
1263	1	60.16712329	0	1	0	0	0	0	1	0	0	control
1264	1	54.66849315	0	0	0	0	0	0	0	0	0	control
1265	1	67.32054795	1	0	0	1	0	0	0	0	0	control
1266	1	61.53972603	0	1	0	0	0	0	1	0	0	control
1267	2	58.46575342	1	0	0	0	0	0	1	0	0	control
1268	2	51.35616438	0	0	0	1	0	0	1	0	0	control
1269	1	58.4	0	1	0	0	0	0	0	0	0	control
1270	1	75.16438356	0	0	0	0	0	0	0	0	0	control
1271	1	81.34246575	0	0	1	0	0	1	1	0	1	control
1272	2	61.84931507	0	0	0	0	0	0	0	0	0	control
1273	1	73.5890411	0	0	0	0	0	0	0	0	0	control
1274	1	59.49589041	0	1	1	0	0	0	1	0	0	control
1275	1	51.20547945	0	1	0	0	0	0	1	0	0	control
1276	1	64.96164384	0	0	0	0	0	0	1	0	0	control
1277	1	58.51506849	1	1	0	1	0	0	1	0	0	control
1278	1	62.64109589	0	1	0	0	0	0	1	0	0	control
1279	1	61.21369863	0	1	0	0	0	0	0	0	0	control
1280	1	63.51232877	0	0	0	0	0	0	0	0	0	control
1281	1	61.63561644	0	0	0	0	0	0	0	0	0	control
1282	1	54.09589041	0	0	0	0	0	1	0	0	0	control
1283	1	58.92328767	0	1	0	0	0	0	0	0	0	control
1284	1	78.73150685	0	0	0	0	0	0	1	0	0	control
1285	1	60.65753425	1	1	0	0	0	0	1	0	0	control
1286	2	47.76986301	0	0	0	0	0	0	0	0	0	control
1287	1	68.96164384	0	1	0	0	0	0	1	0	0	control
1288	1	71.02739726	0	0	1	1	0	1	0	0	0	control
1289	1	62.15616438	0	0	0	0	0	0	1	0	0	control
1290	2	61.47123288	0	0	0	0	0	0	0	0	0	control
1291	1	85.25205479	0	1	0	0	0	0	1	0	0	control
1292	1	59.35890411	0	1	0	1	0	0	0	0	0	control
1293	1	59.03287671	0	1	0	1	0	0	0	0	0	control
1294	2	84.78082192	0	1	0	0	0	0	1	1	0	control
1295	2	58.77808219	0	0	0	0	1	0	0	0	0	control
1296	1	60.07945205	0	0	0	0	0	0	0	0	0	control
1297	2	50.84383562	0	0	0	1	0	0	0	0	0	control
1298	1	74.75890411	0	1	1	1	0	0	1	1	0	control
1299	2	73.45753425	0	0	0	0	0	0	0	0	0	control
1300	1	68.04657534	1	1	1	1	0	0	1	0	0	control
1301	1	64.11506849	0	0	0	0	0	1	1	0	0	control
1302	2	67.48219178	0	0	0	0	0	0	0	0	0	control
1303	1	59.89863014	0	0	0	0	0	0	0	0	0	control
1304	2	65.02191781	0	0	0	0	0	0	0	0	1	control
1305	2	59.63287671	0	0	0	0	0	0	0	0	0	control
1306	2	60.43287671	0	0	0	0	0	0	1	0	0	control
1307	1	61.10410959	0	0	0	0	0	0	0	0	0	control
1308	1	65.9890411	1	1	0	1	0	0	1	0	0	control
1309	1	55.67671233	0	0	0	0	0	0	0	0	0	control
1310	1	71.92876712	1	1	0	1	0	0	1	0	0	control
1311	2	56.99178082	1	1	0	1	0	0	0	0	0	control
1312	1	47.50958904	0	1	0	0	0	0	1	0	0	control
1313	1	59.65479452	0	0	0	0	0	0	0	0	0	control
1314	1	53.84109589	0	0	0	0	0	0	1	0	0	control
1315	1	61.15068493	1	1	0	1	0	0	0	0	0	control
1316	1	50.02465753	0	0	0	0	1	1	0	0	0	control
1317	1	77.68219178	1	0	1	1	0	0	1	1	0	control
1318	1	58.53972603	0	0	1	0	0	0	1	1	0	control
1319	1	48.47671233	0	0	0	0	0	0	0	0	0	control
1320	1	60.35890411	0	0	0	0	0	0	0	0	0	control
1321	1	68.5890411	0	0	0	1	0	1	1	0	0	control
1322	1	54.5260274	0	0	0	0	0	0	0	0	0	control
1323	1	79.5260274	0	0	1	0	0	0	1	1	0	control
1324	2	58.55890411	1	1	0	0	0	0	1	0	0	control
1325	1	47.86027397	0	1	0	0	0	0	0	0	0	control
1326	1	44.76712329	0	0	0	0	0	1	0	0	0	control
1327	1	62.08767123	0	0	0	0	0	0	1	0	0	control
1328	1	60.77260274	0	1	0	1	0	0	1	0	0	control
1329	2	67.43013699	0	1	0	0	0	0	0	0	0	control
1330	2	63.27945205	0	0	0	1	0	1	1	0	0	control
1331	1	56.37260274	0	0	0	1	0	1	1	0	0	control
1332	1	71.90410959	0	0	0	1	0	0	0	0	0	control
1333	1	66.86849315	0	0	0	0	0	0	0	0	0	control
1334	2	56.84931507	0	0	0	0	0	1	0	1	0	control
1335	1	77.40821918	1	0	0	0	0	0	1	0	0	control
1336	2	55.66575342	0	1	0	0	0	0	1	0	0	control
1337	2	69.60821918	1	1	0	1	0	0	1	1	1	control
1338	1	66.33150685	1	1	1	1	0	0	1	0	0	control
1339	1	59.81643836	0	0	0	0	0	0	1	0	0	control
1340	1	57.71232877	0	1	0	0	0	0	0	0	0	control
1341	1	61.04657534	1	0	1	1	0	0	1	0	0	control
1342	1	60.07671233	1	0	0	1	0	0	1	0	0	control
1343	2	38.29589041	0	0	0	0	0	1	0	0	0	control
1344	1	46.09315068	0	1	0	1	0	0	0	0	0	control
1345	1	46.67671233	0	0	0	0	0	0	0	0	0	control
1346	1	54.22465753	0	1	0	0	0	0	0	0	0	control
1347	2	46.71232877	0	0	0	0	0	0	0	0	0	control
1348	2	64.66575342	1	1	1	0	0	0	1	0	0	control
1349	1	77.89041096	0	0	1	0	0	0	0	1	0	control
1350	1	81.5369863	0	1	1	0	0	0	0	0	0	control
1351	1	89.14246575	0	0	1	0	0	1	0	0	0	control
1352	2	73.00273973	0	0	0	1	0	0	1	0	1	control
1353	2	58.92876712	1	0	0	0	0	0	0	0	0	control
1354	1	67.91232877	0	0	0	0	0	0	1	0	0	control
1355	2	75.61643836	0	0	0	0	0	1	1	0	0	control
1356	1	57.53424658	1	1	0	0	0	0	1	0	0	control
1357	1	78.20273973	0	0	0	1	0	0	1	0	0	control
1358	1	60.89863014	0	1	0	1	0	1	1	0	0	control
1359	1	57.03287671	0	1	0	0	0	0	0	0	0	control
1360	1	57.03287671	0	0	0	0	0	1	0	0	0	control
1361	1	70.08767123	0	1	0	0	0	0	1	0	0	control
1362	1	72.89863014	0	1	0	0	0	0	0	0	0	control
1363	1	79.12328767	1	0	1	0	0	0	1	0	0	control
1364	1	48.32054795	0	0	0	0	0	1	0	0	0	control
1365	1	60.79178082	0	0	0	0	1	0	1	0	0	control
1366	1	49.39726027	0	0	0	1	0	0	0	0	0	control
1367	1	55.84109589	1	0	0	1	0	0	1	0	0	control
1368	1	56.25205479	1	1	0	0	0	0	0	0	0	control
1369	1	45.19178082	1	0	0	0	0	0	1	1	1	control
1370	1	65.48219178	0	0	0	0	0	0	1	0	0	control
1371	1	44.07945205	0	1	0	0	0	0	0	0	0	control
1372	1	72.57808219	0	0	0	0	0	1	0	0	0	control
1373	1	50.12328767	0	0	1	0	0	1	1	1	0	control
1374	1	50.78630137	0	1	0	1	0	0	1	0	0	control
1375	1	54.48219178	0	0	0	1	0	0	1	0	0	control
1376	1	60.52876712	0	0	0	0	1	1	0	0	0	control
1377	1	53.91232877	0	1	0	1	0	0	0	1	0	control
1378	1	51.4630137	0	0	0	0	0	0	0	0	0	control
1379	1	63.4739726	0	0	0	1	0	0	0	0	0	control
1380	1	44.7369863	0	0	0	0	0	0	0	0	0	control
1381	1	64.69863014	0	0	0	0	0	0	0	0	0	control
1382	1	71.6630137	0	0	0	0	0	0	0	0	0	control
1383	1	58.73150685	0	0	0	0	0	0	0	0	0	control
1384	1	61.29589041	1	0	0	1	0	0	1	0	0	control
1385	1	48.77808219	0	0	0	0	0	0	0	0	0	control
1386	2	50.90958904	0	0	0	0	0	0	0	0	0	control
1387	2	59.25479452	1	0	0	1	0	0	1	0	0	control
1388	1	78.86027397	1	1	0	1	0	1	1	1	1	control
1389	1	62.32054795	0	1	0	0	0	0	0	0	0	control
1390	1	54.31780822	0	1	0	0	0	0	1	0	0	control
1391	1	61.31506849	0	1	0	0	0	0	1	0	0	control
1392	2	66.73150685	1	0	0	0	0	0	1	0	0	control
1393	1	60.23561644	0	0	0	0	0	1	1	1	0	control
1394	1	54.73972603	0	0	0	0	0	0	0	0	0	control
1395	1	61.64383562	0	0	0	0	0	0	0	1	0	control
1396	2	43.95890411	0	0	0	0	0	0	1	0	0	control
1397	1	62.76712329	0	1	0	1	0	1	1	0	0	control
1398	1	80.74520548	1	1	0	0	0	0	0	0	0	control
1399	1	71.69589041	0	1	0	0	1	0	1	1	0	control
1400	2	63.86027397	0	0	0	0	0	0	0	0	0	control
1401	1	51.77808219	0	1	0	0	0	0	0	0	0	control
1402	1	54.40273973	0	0	0	0	0	0	0	0	0	control
1403	1	52.21369863	0	1	0	0	0	0	1	0	0	control
1404	1	72.69041096	0	0	0	0	0	0	1	0	0	control
1405	2	81.12054795	0	1	1	0	0	0	1	0	0	control
1406	1	62.38356164	1	0	0	0	0	0	1	0	0	control
1407	1	42.14794521	1	1	0	0	0	0	1	0	0	control
1408	1	62.8739726	0	1	0	0	0	0	1	0	0	control
1409	2	73.89315068	0	1	1	0	1	0	1	0	0	control
1410	1	62.96712329	0	0	0	0	0	0	1	0	0	control
1411	1	65.71506849	1	0	0	0	0	0	1	0	0	control
1412	1	55.54520548	1	0	1	1	0	1	1	1	0	control
1413	1	49.72876712	0	1	0	0	0	0	1	0	0	control
1414	1	52.59452055	0	0	0	0	0	0	0	0	0	control
1415	1	50.31506849	0	0	0	0	1	0	0	0	0	control
1416	1	55.40273973	0	0	0	0	0	1	0	0	0	control
1417	1	61.21369863	0	1	0	1	0	0	1	0	0	control
1418	1	54.84657534	1	1	0	0	0	0	1	0	0	control
1419	1	57.62191781	0	0	0	1	0	0	0	0	0	control
1420	1	62.14794521	0	1	0	0	0	0	1	0	0	control
1421	2	63.77260274	0	0	0	0	1	0	0	0	0	control
1422	1	80.7369863	0	0	0	0	1	0	0	0	1	control
1423	2	60.08493151	0	1	0	0	0	0	1	0	0	control
1424	1	30.28219178	0	0	0	0	0	0	0	0	0	control
1425	1	45.45205479	0	0	0	1	0	0	0	0	0	control
1426	2	64.79452055	0	0	0	1	0	0	0	0	0	control
1427	1	73.4109589	0	0	0	0	0	0	1	0	0	control
1428	1	60.64109589	0	1	0	1	0	0	1	0	0	control
1429	1	52.96438356	0	1	0	0	0	0	1	0	0	control
1430	1	50.95616438	0	1	0	0	0	0	0	0	0	control
1431	1	60.70958904	1	1	1	0	0	0	0	0	0	control
1432	1	62.68219178	1	0	0	0	1	0	1	0	0	control
1433	1	41.67671233	0	1	0	0	0	0	0	0	0	control
1434	1	53.72054795	0	1	0	0	0	0	1	0	0	control
1435	1	52.43835616	0	0	0	0	0	0	1	0	0	control
1436	1	62.93150685	0	0	0	0	0	0	0	0	0	control
1437	1	31.71506849	0	0	0	0	0	0	0	0	0	control
1438	1	59.70410959	0	0	0	0	0	0	0	0	1	control
1439	1	51.0109589	0	1	0	0	0	0	0	0	0	control
1440	1	61.14794521	0	0	0	0	0	0	0	1	0	control
1441	1	65.00821918	0	0	0	1	0	0	1	0	0	control
1442	2	50.63287671	0	0	0	0	0	0	1	0	0	control
1443	2	44.89863014	0	0	0	0	0	0	0	0	0	control
1444	1	80.50410959	1	0	0	0	0	0	1	1	0	control
1445	2	60.1260274	0	0	0	0	0	0	0	0	0	control
1446	1	45.69589041	1	1	0	0	0	0	1	0	0	control
1447	1	77.36438356	0	0	1	0	0	0	1	0	0	control
1448	2	63.64931507	0	0	0	0	0	1	0	1	0	control
1449	1	48.71506849	0	0	0	0	0	0	0	0	0	control
1450	2	67.27123288	0	1	1	0	0	0	1	0	0	control
1451	1	81.9890411	0	1	0	0	0	0	0	0	0	control
1452	2	74.69041096	0	0	0	0	0	0	0	0	0	control
1453	2	76.10410959	0	0	0	0	0	1	0	1	0	control
1454	1	73.22739726	0	1	0	0	0	0	0	0	0	control
1455	1	76.72328767	0	0	0	0	0	1	1	0	0	control
1456	1	63.74520548	1	0	0	0	0	0	1	0	0	control
1457	2	71.11232877	0	0	0	0	0	0	1	1	0	control
1458	2	57.35068493	1	1	0	0	0	0	1	0	0	control
1459	2	68.19178082	0	1	0	0	0	0	1	0	0	control
1460	2	56.42739726	0	0	0	0	0	0	0	0	0	control
1461	1	71.56438356	1	0	0	1	0	1	1	0	0	control
1462	1	58	0	1	0	0	0	0	1	0	0	control
1463	1	56.46575342	1	0	1	0	0	0	1	0	1	control
1464	1	48.22739726	1	0	0	0	0	0	1	0	0	control
1465	2	63.58630137	0	0	0	0	0	0	0	0	0	control
1466	1	44.63561644	0	0	0	0	0	0	0	0	0	control
1467	1	75.52876712	0	0	0	0	0	0	1	0	0	control
1468	1	58.5369863	1	1	0	0	0	0	0	0	0	control
1469	1	55.89041096	1	0	0	0	0	0	1	0	0	control
1470	2	62.86849315	1	1	0	1	0	0	1	0	0	control
1471	1	73.71780822	0	0	0	0	0	0	0	0	0	control
1472	2	64.39726027	0	1	0	0	0	0	1	0	0	control
1473	2	63.73150685	0	1	0	0	0	0	1	0	0	control
1474	1	67.21643836	0	1	0	0	0	0	1	1	0	control
1475	1	72.10684932	0	0	1	0	0	1	1	0	1	control
1476	2	81.67123288	0	1	1	0	0	0	1	0	0	control
1477	1	80.11232877	0	1	1	0	0	0	1	0	0	control
1478	1	73.62739726	0	1	0	1	0	0	0	0	0	control
1479	1	78.98630137	0	1	1	0	0	0	1	0	0	control
1480	2	61.79452055	1	0	1	0	1	0	1	1	1	control
1481	2	62.23013699	0	0	1	0	0	0	1	0	0	control
1482	2	84.63013699	0	0	0	0	0	0	0	0	0	control
1483	1	54.9260274	0	1	0	0	0	0	1	0	0	control
1484	1	55.77534247	0	0	0	0	0	0	1	0	0	control
1485	2	58.96712329	0	0	0	0	0	0	0	0	0	control
1486	1	51.85753425	0	1	0	0	0	0	0	0	0	control
1487	1	49.97260274	0	0	0	0	0	0	0	0	0	control
1488	1	54.25753425	0	0	0	0	0	1	1	0	1	control
1489	1	69.63013699	0	1	0	1	0	0	1	0	0	control
1490	1	60.15890411	1	1	0	1	0	0	1	0	0	control
1491	2	65.23287671	0	0	0	1	0	0	1	0	0	control
1492	1	77.33972603	0	0	0	0	0	1	1	1	0	control
1493	2	55.40821918	0	0	0	0	0	0	0	0	0	control
1494	2	65.44657534	0	0	0	0	0	0	1	0	0	control
1495	1	50.94794521	0	0	0	0	0	0	0	0	0	control
1496	2	82.95616438	0	0	0	1	0	0	1	1	0	control
1497	1	62.04931507	0	0	0	1	0	0	1	0	0	control
1498	1	64.18356164	1	0	0	0	0	0	1	0	0	control
1499	2	60.70136986	0	1	0	0	0	0	1	0	1	control
NA	NA	NA	NA	NA	NA	NA	NA	NA	NA	NA	NA	NA
1	2	65	1	0	0	1	0	0	1	0	0	test
2	1	63	1	0	0	0	0	0	1	0	0	test
3	2	72	1	1	0	1	0	0	0	0	0	test
4	1	62	0	1	0	1	0	0	1	0	0	test
5	1	51	0	0	0	1	0	0	0	0	0	test
6	1	67	0	0	0	0	0	1	1	0	0	test
7	1	77	0	0	0	0	0	0	0	0	0	test
8	1	82	0	0	0	0	0	1	1	0	0	test
9	1	58	1	0	1	0	0	0	1	0	0	test
10	1	62	0	1	0	0	0	0	1	0	0	test
11	1	64	0	1	1	0	0	0	1	1	0	test
12	1	62	1	1	1	0	0	0	1	0	0	test
13	1	83	1	0	1	0	0	0	1	1	0	test
14	1	78	0	0	0	0	0	0	1	0	1	test
15	1	25	0	0	0	0	0	0	0	0	0	test
16	2	65	1	1	0	0	0	0	1	0	0	test
17	2	76	0	0	0	0	0	1	1	0	0	test
18	2	79	0	0	0	0	0	0	0	0	0	test
19	1	70	0	0	0	1	0	0	1	0	0	test
20	1	76	0	0	0	1	0	0	1	0	0	test
21	1	53	0	0	0	1	0	0	0	0	0	test
22	1	65	1	1	1	0	0	0	1	0	0	test
23	1	66	0	1	0	0	1	0	0	1	1	test
24	1	52	1	0	0	0	1	0	1	1	1	test
25	2	48	0	0	1	0	0	0	0	1	0	test
26	1	66	1	0	1	1	0	0	0	1	0	test
27	1	76	0	1	0	0	0	0	0	0	0	test
28	1	84	0	0	0	1	0	1	0	0	0	test
29	1	70	0	0	0	0	1	1	1	1	0	test
30	1	67	0	0	0	0	0	0	1	1	0	test
31	1	68	1	0	1	0	0	0	1	0	0	test
32	1	74	0	0	0	1	0	1	1	0	0	test
33	2	83	0	1	1	0	1	0	1	1	0	test
34	1	65	0	1	0	0	0	0	0	0	0	test
35	1	47	0	0	0	0	0	0	0	0	0	test
36	1	47	1	0	0	0	0	0	1	0	0	test
37	1	59	1	1	1	0	0	0	1	0	0	test
38	1	23	0	0	0	0	0	0	0	0	0	test
39	1	67	0	0	1	0	0	0	1	0	0	test
40	1	86	0	0	0	0	0	0	1	1	0	test
41	1	65	0	1	0	0	0	0	1	0	0	test
42	1	66	0	0	0	0	0	0	1	0	0	test
43	2	54	0	1	0	0	0	0	0	0	0	test
44	2	25	0	0	0	0	0	0	0	0	0	test
45	1	62	0	0	0	1	1	0	0	0	0	test
46	1	74	1	1	0	0	0	0	1	0	0	test
47	1	58	0	1	0	0	0	0	1	0	0	test
48	2	62	0	1	0	0	1	0	1	0	1	test
49	1	62	0	0	0	1	0	0	0	0	0	test
50	1	67	0	0	1	0	0	1	1	1	0	test
51	1	58	1	1	1	0	1	0	1	1	1	test
52	1	68	0	1	0	0	0	0	0	0	0	test
53	1	74	0	1	0	1	0	0	1	1	0	test
54	1	53	0	1	0	0	0	0	1	0	0	test
55	2	33	0	0	1	1	0	0	0	0	0	test
56	1	62	0	1	0	0	0	0	1	0	0	test
57	1	46	1	1	0	0	0	0	0	1	0	test
58	1	83	1	0	0	1	0	0	1	0	0	test
59	1	51	0	1	0	0	0	0	0	0	0	test
60	2	53	1	0	0	0	0	0	0	0	0	test
61	2	63	1	1	0	0	0	0	1	0	0	test
62	1	74	0	1	0	0	0	0	0	0	0	test
63	1	77	1	1	0	0	0	0	1	0	0	test
64	1	58	0	0	0	1	0	1	0	0	0	test
65	1	64	0	1	0	1	0	0	1	1	0	test
66	2	64	1	1	0	1	0	0	0	0	0	test
67	1	74	1	1	1	1	0	0	1	0	0	test
68	1	85	1	0	0	1	0	0	1	0	0	test
69	1	63	1	1	0	1	1	0	0	1	1	test
70	1	58	0	1	0	0	0	0	1	0	0	test
71	1	70	0	0	0	0	0	1	0	0	0	test
72	1	61	1	0	0	0	0	1	0	0	0	test
73	1	61	1	0	0	1	0	0	1	0	0	test
74	1	68	0	0	0	1	0	0	1	0	0	test
75	1	42	0	0	0	1	0	0	1	0	0	test
76	1	70	1	1	0	1	0	0	1	0	0	test
77	1	50	0	0	0	0	0	1	1	1	0	test
78	2	58	0	1	0	0	0	0	0	1	0	test
79	1	64	0	0	0	1	0	0	1	0	0	test
80	1	45	0	0	0	0	0	0	0	0	0	test
81	1	64	1	0	0	0	0	0	0	0	0	test
82	2	60	0	0	0	0	0	1	1	0	0	test
83	2	43	0	1	0	0	0	0	0	0	0	test
84	2	81	0	0	0	1	0	0	1	0	0	test
85	1	65	0	0	0	0	0	0	1	0	0	test
86	1	70	0	0	0	0	0	0	0	0	0	test
87	1	67	1	0	1	0	1	0	1	1	0	test
88	2	66	1	0	1	0	1	0	1	0	1	test
89	2	68	1	0	0	0	0	1	0	1	0	test
90	1	67	0	1	0	0	0	0	0	0	0	test
91	1	43	0	1	0	0	0	0	0	0	0	test
92	1	66	0	0	0	0	0	0	1	0	0	test
93	1	64	0	1	0	0	0	0	1	0	0	test
94	1	66	0	0	0	0	0	0	0	0	0	test
