# Supplementary material for: Improving cardiac rehabilitation patient adherence via personalized interventions
Source: PLoS One. 2022 Aug 29;17(8):e0273815. doi: 10.1371/journal.pone.0273815 (PMC9423647; doi:10.1371/journal.pone.0273815)
Supplement: S3 File — (XLSX) [file pone.0273815.s003.xlsx]

## Sheet: Data
id	user_id	user_status	engagment_date	participant_external_id	engaged_n
136	4AFC	ENGAGED	2019-04-04 14:12:12	WB-08JK	3
101	4AED	ENGAGED	2019-03-19 12:25:31	WB-0KC4	3
123	4AEZ	UNSUBSCRIBED	2019-03-04 07:33:28	WB-1G6X	1
134	4AFA	ENGAGED	2019-03-05 06:55:27	WB-214J	1
164	4AG4	ENGAGED	2019-03-17 07:53:32	WB-22T3	1
147	4AFN	ENGAGED	2019-03-13 13:50:44	WB-241X	3
142	4AFI	ENGAGED	2019-04-01 15:36:44	WB-2S7I	5
117	4AET	ENGAGED	2019-03-03 19:50:07	WB-2VVD	1
192	4AGW	ENGAGED	2019-04-02 11:19:49	WB-3HRE	2
200	4AH4	ENGAGED	2019-03-24 08:53:03	WB-430S	1
169	4AG9	ENGAGED	2019-03-17 07:54:25	WB-4DNO	1
158	4AFY	ENGAGED	2019-03-12 08:21:32	WB-4QS9	1
189	4AGT	UNSUBSCRIBED	2019-03-23 21:23:19	WB-51V2	2
174	4AGE	ENGAGED	2019-04-01 15:32:46	WB-55CY	2
131	4AF7	ENGAGED	2019-03-26 20:16:51	WB-55H8	3
185	4AGP	ENGAGED	2019-04-01 15:38:24	WB-5FSD	2
165	4AG5	ENGAGED	2019-03-18 04:05:55	WB-5SG7	1
194	4AGY	ENGAGED	2019-03-24 06:06:15	WB-6H70	1
213	4AHH	ENGAGED	2019-05-01 14:06:28	WB-6M8B	1
120	4AEW	ENGAGED	2019-03-04 06:40:36	WB-6T1S	1
110	4AEM	ENGAGED	2019-03-03 07:28:03	WB-6Y1Y	1
167	4AG7	UNSUBSCRIBED	2019-03-17 08:08:35	WB-72MR	1
196	4AH0	ENGAGED	2019-03-24 07:08:01	WB-7BDS	1
141	4AFH	ENGAGED	2019-03-05 08:04:15	WB-7E7V	1
210	4AHE	ENGAGED	2019-05-06 09:36:29	WB-7HH2	1
95	4AE7	ENGAGED	2019-03-06 12:02:39	WB-8SB1	2
146	4AFM	ENGAGED	2019-03-07 16:50:20	WB-9BAS	1
100	4AEC	ENGAGED	2019-03-18 15:08:32	WB-9QDT	3
129	4AF5	ENGAGED	2019-04-01 15:37:36	WB-9UAR	3
153	4AFT	ENGAGED	2019-03-10 12:12:16	WB-9ZPD	1
168	4AG8	ENGAGED	2019-03-17 07:55:45	WB-A31K	1
220	4AHO	ENGAGED	2019-05-07 15:12:45	WB-AO9Z	1
182	4AGM	ENGAGED	2019-04-01 15:41:59	WB-BDJZ	2
202	4AH6	ENGAGED	2019-04-03 11:21:04	WB-BGUU	3
218	4AHM	ENGAGED	2019-05-13 15:43:11	WB-BLPC	1
107	4AEJ	ENGAGED	2019-03-03 08:00:11	WB-BNEN	1
102	4AEE	ENGAGED	2019-03-01 06:19:29	WB-BT2Y	1
197	4AH1	ENGAGED	2019-03-24 07:43:02	WB-CEAF	1
186	4AGQ	ENGAGED	2019-03-19 09:15:26	WB-CGA0	1
191	4AGV	ENGAGED	2019-03-31 13:06:31	WB-CLJJ	1
193	4AGX	ENGAGED	2019-03-21 08:35:25	WB-CNMP	1
99	4AEB	ENGAGED	2019-03-18 14:51:19	WB-D4PI	4
135	4AFB	ENGAGED	2019-03-05 13:58:44	WB-D61O	1
121	4AEX	ENGAGED	2019-03-04 06:40:39	WB-DW02	1
173	4AGD	UNSUBSCRIBED	2019-03-18 07:44:53	WB-EEKB	1
208	4AHC	ENGAGED	2019-04-29 11:50:17	WB-F64J	1
152	4AFS	ENGAGED	2019-03-10 09:25:19	WB-FR9B	1
122	4AEY	ENGAGED	2019-03-10 07:06:24	WB-GT9L	2
204	4AH8	ENGAGED	2019-03-25 07:03:19	WB-HINY	1
96	4AE8	ENGAGED	2019-03-05 10:23:22	WB-I3E4	2
163	4AG3	ENGAGED	2019-03-17 08:23:15	WB-IB76	1
126	4AF2	UNSUBSCRIBED	2019-03-04 08:52:34	WB-ICM2	1
114	4AEQ	ENGAGED	2019-03-03 07:47:43	WB-IJPJ	1
201	4AH5	ENGAGED	2019-03-25 07:37:46	WB-J785	1
132	4AF8	ENGAGED	2019-03-18 12:06:16	WB-JGH7	4
106	4AEI	ENGAGED	2019-03-03 07:54:05	WB-JNFI	1
170	4AGA	ENGAGED	2019-03-18 07:11:22	WB-KIMV	1
112	4AEO	ENGAGED	2019-03-03 07:43:28	WB-L8UF	1
215	4AHJ	ENGAGED	2019-05-07 05:58:33	WB-LP36	1
115	4AER	ENGAGED	2019-03-06 08:07:45	WB-LQSE	2
211	4AHF	ENGAGED	2019-05-02 12:10:42	WB-LTS4	3
108	4AEK	ENGAGED	2019-03-03 07:07:28	WB-MD5U	1
124	4AF0	ENGAGED	2019-03-04 07:37:04	WB-MYJF	1
183	4AGN	ENGAGED	2019-03-19 08:59:51	WB-NB19	1
149	4AFP	ENGAGED	2019-03-17 12:46:19	WB-NCKS	2
137	4AFD	UNSUBSCRIBED	2019-03-05 09:19:18	WB-NRH3	1
145	4AFL	ENGAGED	2019-03-12 08:45:57	WB-NYH2	1
133	4AF9	ENGAGED	2019-03-05 06:46:16	WB-OGKK	1
217	4AHL	ENGAGED	2019-05-05 12:23:12	WB-OKWV	1
159	4AFZ	ENGAGED	2019-03-12 08:19:44	WB-OPIG	1
93	4AE5	ENGAGED	2019-02-28 10:47:36	WB-OQGD	1
105	4AEH	ENGAGED	2019-03-03 07:18:46	WB-Q03N	1
219	4AHN	ENGAGED	2019-05-07 17:15:12	WB-Q7L5	1
111	4AEN	ENGAGED	2019-03-06 07:24:13	WB-QUC0	2
127	4AF3	ENGAGED	2019-03-04 08:07:15	WB-R5H6	1
139	4AFF	ENGAGED	2019-03-05 07:51:08	WB-RFCY	1
162	4AG2	ENGAGED	2019-03-17 07:42:24	WB-RMJC	1
113	4AEP	ENGAGED	2019-03-06 08:13:55	WB-RXZ2	2
175	4AGF	ENGAGED	2019-03-18 07:38:15	WB-SVXI	1
157	4AFX	ENGAGED	2019-03-13 17:55:56	WB-T2BL	2
138	4AFE	ENGAGED	2019-03-07 06:48:02	WB-T36Q	1
216	4AHK	ENGAGED	2019-05-02 11:47:30	WB-T7P3	1
203	4AH7	ENGAGED	2019-03-24 13:28:17	WB-TV3L	1
166	4AG6	ENGAGED	2019-03-17 07:13:37	WB-U98T	1
198	4AH2	ENGAGED	2019-03-24 07:35:16	WB-UB7Q	1
119	4AEV	ENGAGED	2019-03-04 06:36:43	WB-UU70	1
98	4AEA	ENGAGED	2019-03-14 15:31:02	WB-VI1R	2
188	4AGS	ENGAGED	2019-04-01 15:39:55	WB-VLBI	2
181	4AGL	UNSUBSCRIBED	2019-04-01 15:31:11	WB-WPBM	2
155	4AFV	ENGAGED	2019-03-25 13:20:06	WB-WTN1	3
148	4AFO	ENGAGED	2019-03-17 14:39:15	WB-XWCS	2
209	4AHD	ENGAGED	2019-05-04 20:33:14	WB-YTYX	1
178	4AGI	ENGAGED	2019-03-18 13:33:32	WB-Z3TH	1
172	4AGC	ENGAGED	2019-03-18 08:03:20	WB-ZE86	1
161	4AG1	ENGAGED	2019-04-01 15:41:02	WB-ZQ30	3
212	4AHG	ENGAGED	2019-04-30 10:20:25	WB-ZXU7	1
