# Supplementary material for: Improving cardiac rehabilitation patient adherence via personalized interventions
Source: PLoS One. 2022 Aug 29;17(8):e0273815. doi: 10.1371/journal.pone.0273815 (PMC9423647; doi:10.1371/journal.pone.0273815)
Supplement: S4 File — (XLSX) [file pone.0273815.s004.xlsx]

## Sheet: איסוף נתונים 
עיסוק	ותק בשיבא (1-3)	כמות שימוש בסרגל (1-5)	גנדר	מסייע למטפלים (1-7)	מייצר שיח חדש (1-7)	קלות שימוש (1-7)	הוספת עומס (1-7)	עוזר למשתקמים (1-5)	השפעה על שביעות רצון משתקמים (1-5)	המלצה להטמעה (1-4)	סיבות להמלצה	סיבות לאי המלצה	מה צריך לקרות כדי להמליץ	שיפורים
מקרא:	1= חדש	1= במידה רבה מאד		1 = לא מסייע	1 = כלל לא	1 = קשה מאד	אחרי היפוך: 1= מוסיף הרבה עומס)	אחרי התאמה: 1= משפיעה לרעה)	אחרי התאמה: 1= מפחית שביעות רצון	אחרי התאמה: 1= כלל לא ממליץ
מאמן/נת	1	3	נ	3	4	6	3	4	6	7	"אני חושבת שזה העתיד"		שיפור בניסוחים למטפל
מאמן/נת	3	1	נ	6	6	7	4	7	7	7	שיפר תקשורת, כלי לשימוש כבר בפגישה הראשונה, רבדים עמוקים
מאמן/נת	3	4	נ	4	2	2	1	4	4	4
מאמן/נת	3	4	נ	3	1	5	3	4	4	3		"יכול לעזור לאנשי צוות שמתקשים בתקשורת עם מטופלים"		"לא צריך לחייב איש מקצוע שלא רוצה לעשות שימוש בכלי"
מאמן/נת	2	3	6	6	5	5	3	6	6	6
מאמן/נת	1	3	ז	5	5	4	4	6	6	1	"מידע נוסף רלוונטי על המטופל יוצר אינטראקציה טובה יותר"
פיזיולוג/ית	3	3	נ	6	5	7	5	6	6	7	יעיל לטיפול		בלי לעבור מערכות
פיזיולוג/ית	3	4	נ	3	3	4	3	4	4	3	לא עזר באינטראקציה עם המטופל
פיזיולוג/ית	3	4	ז	6	5	6	4	6	6	6	"מאפשר תקשורת יותר טובה עם המטופל תוך התאמה של הגישה הנדרשת"
טכנאי/ת	3	2	נ	6	7	6	6	6	6	7	הגישה הנכונה עוזרת
טכנאי/ת	3	2	נ	6	6	5	3	4	6	7	ממקד את השיחה, ממה להזהר, ניווט השיחה	המסרים חופרים
טכנאי/ת	3	4	ז	6	2	6	6	6	7	7	יצירת דו שיח
טכנאי/ת	3	4	נ	4	4	5	3	6	6	6
טכנאי/ת	3	3	נ	5	5	6	1	4	6	6	"פחות מפספסים אנשים ויש מעקב אחר כולם"	"יש אנשים שאמרו שזה מעצבן אותם"
טכנאי/ת	3	3	נ	5	6	6	2	6	6	6
אחות	3	4	נ	5	4	3	2	6	6	6	מסייע בהבנת טיפול ראשוני "לדעת מול מי אתה עומד"
אחות	3	4	נ	3	3	4	3	4	6	6
אחות	2	5	נ	5	5	4	3	6	6	6
אחות	4	5	נ	6	6	4	3	6	6	6	"המטופל נהנה"		"תוספת כוח אדם"
		4	נ	6	6	4	3	6	6	6
אחות	3	4	נ	5	5	7	5	6	6	6	"בהחלט יכול לעזור"	"בגלל העומס"
אחות		2	נ	6	6	4	3	6	7	7

## Sheet: ניתוח
עיסוק	ותק בשיבא (1-3)	כמות שימוש בסרגל (1-5)	גנדר	מסייע למטפלים (1-7)	מייצר שיח חדש (1-7)	קלות שימוש (1-7)	הוספת עומס (1-7)	עוזר למשתקמים (1-5)	השפעה על שביעות רצון משתקמים (1-5)	המלצה להטמעה (1-4)	סיבות להמלצה	סיבות לאי המלצה	מה צריך לקרות כדי להמליץ	שיפורים
מקרא:	1= חדש	1= במידה רבה מאד		1 = לא מסייע	1 = כלל לא	1 = קשה מאד	אחרי היפוך: 1= מוסיף הרבה עומס)	אחרי התאמה: 1= משפיעה לרעה)	אחרי התאמה: 1= מפחית שביעות רצון	אחרי התאמה: 1= כלל לא ממליץ
מאמן/נת	1	3	נ	3	4	6	3	4	6	7	"אני חושבת שזה העתיד"		שיפור בניסוחים למטפל
מאמן/נת	3	1	נ	6	6	7	4	7	7	7	שיפר תקשורת, כלי לשימוש כבר בפגישה הראשונה, רבדים עמוקים
מאמן/נת	3	4	נ	4	2	2	1	4	4	4
מאמן/נת	3	4	נ	3	1	5	3	4	4	3		"יכול לעזור לאנשי צוות שמתקשים בתקשורת עם מטופלים"		"לא צריך לחייב איש מקצוע שלא רוצה לעשות שימוש בכלי"
מאמן/נת	2	3	6	6	5	5	3	6	6	6
מאמן/נת	1	3	ז	5	5	4	4	6	6	1	"מידע נוסף רלוונטי על המטופל יוצר אינטראקציה טובה יותר"
פיזיולוג/ית	3	3	נ	6	5	7	5	6	6	7	יעיל לטיפול		בלי לעבור מערכות
פיזיולוג/ית	3	4	נ	3	3	4	3	4	4	3	לא עזר באינטראקציה עם המטופל
פיזיולוג/ית	3	4	ז	6	5	6	4	6	6	6	"מאפשר תקשורת יותר טובה עם המטופל תוך התאמה של הגישה הנדרשת"
טכנאי/ת	3	2	נ	6	7	6	6	6	6	7	הגישה הנכונה עוזרת
טכנאי/ת	3	2	נ	6	6	5	3	4	6	7	ממקד את השיחה, ממה להזהר, ניווט השיחה	המסרים חופרים
טכנאי/ת	3	4	ז	6	2	6	6	6	7	7	יצירת דו שיח
טכנאי/ת	3	4	נ	4	4	5	3	6	6	6
טכנאי/ת	3	3	נ	5	5	6	1	4	6	6	"פחות מפספסים אנשים ויש מעקב אחר כולם"	"יש אנשים שאמרו שזה מעצבן אותם"
טכנאי/ת	3	3	נ	5	6	6	2	6	6	6
אחות	3	4	נ	5	4	3	2	6	6	6	מסייע בהבנת טיפול ראשוני "לדעת מול מי אתה עומד"
אחות	3	4	נ	3	3	4	3	4	6	6
אחות	2	5	נ	5	5	4	3	6	6	6
אחות	4	5	נ	6	6	4	3	6	6	6	"המטופל נהנה"		"תוספת כוח אדם"
			נ	6	6	4	3	6	6	6
אחות	3	4	נ	5	5	7	5	6	6	6	"בהחלט יכול לעזור"	"בגלל העומס"
אחות		2	נ	6	6	4	3	6	7	7
ניתוח תוצאות
סה"כ משיבים	21
סv"כ				110	101	110	73	119	129	126
ממוצע של כל המטפלים				5.2381	4.80952	5.2381	3.47619	5.66667	6.14286	6
סה"כ מטפלים שעשו שימוש שוטף, כל משמרת שניה (3) מסומנים בכתום	5			25	25	30	14	26	30	32
ממצוע המטפלים שעשו שימוש (1-3)				5	5	6	2.8	5.2	6	6.4
סה"כ מטפלים שעשו שימוש תכוף (1-2)	4			24	25	22	16	23	26	28
ממצוע המטפלים שעשו שימוש (1-2)				6	6.25	5.5	4	5.75	6.5	7
				מסייע למטפלים	מייצר שיח חדש	קלות שימוש	לא מוסיף עומס	עוזר למטופלים	משפיע על שביעות רצון מטופלים	המלצה להטמעה
	N= 21	ממוצע של כל המטפלים		5.2381	4.80952	5.2381	3.47619	5.66667	6.14286	6
	N= 5	ממוצע המטפלים שעשו שימוש שוטף		5	5	6	2.8	5.2	6	6.4
	N= 4	ממוצע המטפלים שעשו שימוש מרובה		6	6.25	5.5	4	5.75	6.5	7
				Assist to therapist	Creates a new dialogue	Easy to use	Adds no load	Assist to patients	Positively affects on patient satisfaction	Recommend to embed
		Caregivers average		5.2381	4.80952	5.2381	3.47619	5.66667	6.14286	6
		Regular used average		5	5	6	2.8	5.2	6	6.4
		Top used average		6	6.25	5.5	4	5.75	6.5	7

## Sheet: HCP recommendation
	משתתפים	ציון
	1	7
	2	7
	3	4
	4	3
	5	6		מספר חזרות	ציון			אחוזים
	6	1		7	7		Highly recommend	0.318182
	7	7		11	5-6		Recommend	0.5
	8	3		3	3-4		Mayby recommend	0.136364
	9	6		1	1-2		Wouldn't recommend	0.0454545
	10	7
	11	7		22				1
	12	7
	13	6
	14	6
	15	6
	16	6
	17	6
	18	6
	19	6
	20	6
	21	6
	22	7
